# Supplementary material for: Antibiofilm and Antivirulence Potentials of 3,2′-Dihydroxyflavone against Staphylococcus aureus
Source: Int J Mol Sci. 2024 Jul 24;25(15):8059. doi: 10.3390/ijms25158059 (PMC11311418; doi:10.3390/ijms25158059)
Supplement: Supplementary file 1 [file ijms-25-08059-s001.zip]

Archive with 1 entries (1 files):
- ijms-3093017-supplementary.pdf
